# Supplementary material for: Cycloruthenated Imines: A Step into the Nanomolar Region
Source: Molecules. 2026 Jan 16;31(2):315. doi: 10.3390/molecules31020315 (PMC12844335; doi:10.3390/molecules31020315)
Supplement: Supplementary file 1 [file molecules-31-00315-s001.zip]

Archive with 3 entries (3 files):
- checkcif_all.pdf
- cif_all.zip
- Vasiliev_SI_Rev3.pdf
